# Supplementary material for: Human Cytomegalovirus and Human Herpesvirus 6 Coinfection of Dermal Fibroblasts Enhances the Pro-Inflammatory Pathway Predisposing to Fibrosis: The Possible Impact on Systemic Sclerosis
Source: Microorganisms. 2022 Aug 8;10(8):1600. doi: 10.3390/microorganisms10081600 (PMC9415275; doi:10.3390/microorganisms10081600)
Supplement: Supplementary file 1 [file microorganisms-10-01600-s001.zip]

Archive with 2 entries (2 files):
- Table S1 REV.pdf
- Table S2 REV.pdf
